# Supplementary material for: Sleep SAAF: a responsive parenting intervention to prevent excessive weight gain and obesity among African American infants
Source: BMC Pediatr. 2019 Jul 5;19:224. doi: 10.1186/s12887-019-1583-7 (PMC6610994; doi:10.1186/s12887-019-1583-7)
Supplement: Supplementary file 1 — Data and safety monitoring plan, Research maternal informed consent and parental permission for infant document. (ZIP 477 kb) [file 12887_2019_1583_MOESM1_ESM.zip]

Archive with 2 entries (2 files):
- Data Safety Monitoring PlanR2.docx
- Informed ConsentR2.pdf
